# Supplementary material for: Characterization of a dual media system for culturing primary normal and Fuchs endothelial corneal dystrophy (FECD) endothelial cells
Source: PLoS One. 2021 Sep 29;16(9):e0258006. doi: 10.1371/journal.pone.0258006 (PMC8480743; doi:10.1371/journal.pone.0258006)
Supplement: S1 Table — (XLSX) [file pone.0258006.s001.xlsx]

## Sheet: Sheet1
Experiment 2
Proliferation Media	Maturation Media	Cell line	CD56 MFI	CD166 MFI	CD73 MFI	CD56:CD73 Ave±StDev	CD166:CD73 Ave±StDev
Joyce	Joyce	Norm2	1272	1923	8490	0.149823	0.226502
Joyce	F99	Norm2	5462	3867	4344	1.25737	0.890193
Joyce	Stabilization 1	Norm2	19129	6108	1451	13.1833	4.20951
Joyce	M5	Norm2	14714	4318	1447	10.1686	2.98411
Joyce	Joyce	Norm3	2142	1848	8649	0.247659	0.213666
Joyce	F99	Norm3	5938	4132	6497	0.91396	0.635986
Joyce	Stabilization 1	Norm3	13092	4883	2420	5.40992	2.01777
Joyce	M5	Norm3	12092	4478	1918	6.30448	2.33472
Joyce	Joyce	Norm4	869	1661	14629	0.0594026	0.113542
Joyce	F99	Norm4	2164	2979	19343	0.111875	0.154009
Joyce	Stabilization 1	Norm4	18205	5254	2154	8.45172	2.43918
Joyce	M5	Norm4	27404	6927	2016	13.5933	3.43601
Joyce	Joyce	Norm5	789	3301	18012	0.0438041	0.183267
Joyce	F99	Norm5	3546	3635	14111	0.251293	0.2576
Joyce	Stabilization 1	Norm5	15741	6787	2488	6.32677	2.72789
Joyce	M5	Norm5	16283	6482	1835	8.87357	3.53243
Joyce	50% AH	Norm6	13207	36366	1816	7.27258	20.0253
Joyce	50% AH	Norm7	15353	NA	2695	5.69685	NA
Joyce	50% AH	Norm8	6346	20582	727	8.72902	28.3109
Experiment 3
Proliferation Media	Maturation Media	Cell Line	CD56 Ave±StDev	CD166 Ave±StDev	CD73 Ave±StDev	CD56:CD73 Ave±StDev	CD166:CD73 Ave±StDev
Joyce	Joyce	Norm1	998	1290	3589	0.278072	0.359432
Joyce	SFM	Norm1	9172	6119	1156	7.93426	5.29325
Joyce	1%FBS	Norm1	8903	4144	1592	5.59234	2.60302
Joyce	2%FBS	Norm1	12226	5671	1587	7.70384	3.57341
Joyce	3%FBS	Norm1	11445	5354	2003	5.71393	2.67299
Joyce	4%FBS	Norm1	7774	3592	1725	4.50667	2.08232
Joyce	5%FBS	Norm1	7736	3078	1480	5.22703	2.07973
Joyce	Joyce	Norm2	1861	26778	4945	0.37634	5.41517
Joyce	SFM	Norm2	26442	73853	1342	19.7034	55.032
Joyce	1%FBS	Norm2	24053	70100	1346	17.87	52.0802
Joyce	2%FBS	Norm2	22834	75772	1478	15.4493	51.2666
Joyce	3%FBS	Norm2	22991	73283	1338	17.1831	54.7706
Joyce	4%FBS	Norm2	22067	70679	1428	15.4531	49.4951
Joyce	5%FBS	Norm2	17793	54689	1547	11.5016	35.3516
Joyce	Joyce	Norm6	1039	1971	7599	0.136729	0.259376
Joyce	SFM	Norm6	19154	6982	1200	15.9617	5.81833
Joyce	1%FBS	Norm6	18457	6282	1773	10.41	3.54315
Joyce	2%FBS	Norm6	16584	6235	1802	9.20311	3.46004
Joyce	3%FBS	Norm6	14444	5630	1741	8.29638	3.23377
Joyce	4%FBS	Norm6	11280	4600	1706	6.61196	2.69637
Joyce	5%FBS	Norm6	12857	4825	1609	7.99068	2.99876
Joyce	Joyce	Norm7	1187	NA	11986	0.0990322	NA
Joyce	SFM	Norm7	19815	NA	2341	8.46433	NA
Joyce	1%FBS	Norm7	15545	NA	2345	6.629	NA
Joyce	2%FBS	Norm7	14033	NA	2326	6.0331	NA
Joyce	3%FBS	Norm7	14759	NA	2174	6.78887	NA
Joyce	4%FBS	Norm7	11119	NA	2383	4.66597	NA
Joyce	5%FBS	Norm7	12420	NA	2401	5.17284	NA
Joyce	Joyce	Norm8	686	11611	2167	0.316567	5.3581
Joyce	SFM	Norm8	11816	21756	1220	9.68525	17.8328
Joyce	1%FBS	Norm8	5132	16448	689	7.44848	23.8723
Joyce	2%FBS	Norm8	4536	18845	499	9.09018	37.7655
Joyce	3%FBS	Norm8	3558	17935	499	7.13026	35.9419
Joyce	4%FBS	Norm8	4179	23878	483	8.65217	49.4369
Joyce	5%FBS	Norm8	3363	22133	504	6.67262	43.9147
Joyce	Joyce	Norm9	608	946	2550	0.238431	0.37098
Joyce	SFM	Norm9	13622	7082	1846	7.3792	3.8364
Joyce	1%FBS	Norm9	11295	6678	1976	5.71609	3.37955
Joyce	2%FBS	Norm9	12028	6815	1918	6.27112	3.55318
Joyce	3%FBS	Norm9	11554	7703	1970	5.86497	3.91015
Joyce	4%FBS	Norm9	8355	4509	1783	4.68592	2.52888
Joyce	5%FBS	Norm9	11213	6206	1912	5.86454	3.24582
Joyce	Joyce	Norm10	2507	2406	5334	0.470004	0.451069
Joyce	SFM	Norm10	19601	8707	1784	10.9871	4.88061
Joyce	1%FBS	Norm10	19012	7699	1838	10.3439	4.18879
Joyce	2%FBS	Norm10	19637	7703	2178	9.01607	3.53673
Joyce	3%FBS	Norm10	20403	8169	2269	8.99207	3.60026
Joyce	4%FBS	Norm10	13422	5323	1927	6.96523	2.76232
Joyce	5%FBS	Norm10	13516	4936	1930	7.00311	2.55751
Joyce	Joyce	FECD1	6178	2770	15546	0.397401	0.178181
Joyce	SFM	FECD1	21369	8059	3446	6.2011	2.33865
Joyce	1%FBS	FECD1	23657	8292	3724	6.35258	2.22664
Joyce	2%FBS	FECD1	25278	7915	3777	6.69261	2.09558
Joyce	3%FBS	FECD1	23781	7410	3929	6.05269	1.88598
Joyce	4%FBS	FECD1	17425	5475	4262	4.08846	1.28461
Joyce	5%FBS	FECD1	16459	5052	4096	4.01831	1.2334
Joyce	Joyce	FECD2	714	734	2113	0.337908	0.347373
Joyce	SFM	FECD2	5508	1713	1653	3.33212	1.0363
Joyce	1%FBS	FECD2	5111	1688	1440	3.54931	1.17222
Joyce	2%FBS	FECD2	4284	1514	1183	3.6213	1.2798
Joyce	3%FBS	FECD2	3160	1317	949	3.32982	1.38778
Joyce	4%FBS	FECD2	2192	967	931	2.35446	1.03867
Joyce	5%FBS	FECD2	2815	1118	988	2.84919	1.13158
Joyce	Joyce	FECD3	415	905	3781	0.109759	0.239355
Joyce	SFM	FECD3	6965	4083	2714	2.56632	1.50442
Joyce	1%FBS	FECD3	6651	4034	3323	2.0015	1.21396
Joyce	2%FBS	FECD3	6994	3513	3657	1.9125	0.960623
Joyce	3%FBS	FECD3	6457	3650	4271	1.51182	0.854601
Joyce	4%FBS	FECD3	4326	2480	4155	1.04116	0.596871
Joyce	5%FBS	FECD3	3568	1689	3512	1.01595	0.480923
Joyce	Joyce	FECD4	2404	1566	8048	0.298708	0.194583
Joyce	SFM	FECD4	17305	6719	3201	5.40612	2.09903
Joyce	1%FBS	FECD4	16005	6293	4386	3.64911	1.43479
Joyce	2%FBS	FECD4	11802	4287	3402	3.46914	1.26014
Joyce	3%FBS	FECD4	14752	6049	4738	3.11355	1.2767
Joyce	4%FBS	FECD4	7761	2981	2995	2.59132	0.995326
Joyce	5%FBS	FECD4	6846	2362	2376	2.88131	0.994108
Joyce	Joyce	FECD5	969	2317	6424	0.150841	0.360679
Joyce	SFM	FECD5	11924	6600	2811	4.24191	2.34792
Joyce	1%FBS	FECD5	12447	6632	2369	5.25412	2.79949
Joyce	2%FBS	FECD5	14015	8406	2562	5.47034	3.28103
Joyce	3%FBS	FECD5	13173	8175	2603	5.0607	3.14061
Joyce	4%FBS	FECD5	8814	5234	2316	3.8057	2.25993
Joyce	5%FBS	FECD5	8991	5367	2375	3.78568	2.25979
Joyce	Joyce	FECD6	302	19624	8393	0.0359824	2.33814
Joyce	SFM	FECD6	7418	20608	2194	3.38104	9.39289
Joyce	1%FBS	FECD6	5635	21801	1930	2.91969	11.2959
Joyce	2%FBS	FECD6	4993	31175	2136	2.33755	14.595
Joyce	3%FBS	FECD6	4889	29813	2151	2.2729	13.8601
Joyce	4%FBS	FECD6	4319	29813	2544	1.69772	11.7189
Joyce	5%FBS	FECD6	4669	30520	2793	1.67168	10.9273
Joyce	Joyce	FECD7	434	10163	2265	0.191611	4.48698
Joyce	SFM	FECD7	10890	28891	3388	3.21429	8.52745
Joyce	1%FBS	FECD7	4558	28014	4178	1.09095	6.70512
Joyce	2%FBS	FECD7	2060	25482	3902	0.527934	6.5305
Joyce	3%FBS	FECD7	3191	33100	2938	1.08611	11.2662
Joyce	4%FBS	FECD7	2408	33284	2728	0.882698	12.2009
Joyce	5%FBS	FECD7	2003	30586	2472	0.810275	12.373
Immortalized lines
Proliferation Media	Maturation Media	Cell Line	CD56 Ave±StDev	CD166 Ave±StDev	CD73 Ave±StDev	CD56:CD73 Ave±StDev	CD166:CD73 Ave±StDev
Joyce	Joyce	Parental	1039	1971	7599	0.136729	0.259376
Joyce	SFM	Parental	19154	6982	1200	15.9617	5.81833
Joyce	1%FBS	Parental	18457	6282	1773	10.41	3.54315
Joyce	2%FBS	Parental	16584	6235	1802	9.20311	3.46004
Joyce	3%FBS	Parental	14444	5630	1741	8.29638	3.23377
Joyce	4%FBS	Parental	11280	4600	1706	6.61196	2.69637
Joyce	5%FBS	Parental	12857	4825	1609	7.99068	2.99876
Joyce	Joyce	Imm1	316	1856	6705	0.047129	0.276808
Joyce	SFM	Imm1	31002	6400	2099	14.7699	3.04907
Joyce	1%FBS	Imm1	18554	4985	1927	9.62844	2.58692
Joyce	2%FBS	Imm1	16263	4916	1725	9.42783	2.84986
Joyce	3%FBS	Imm1	14577	4801	1528	9.53992	3.14202
Joyce	4%FBS	Imm1	10294	3766	1444	7.12881	2.60803
Joyce	5%FBS	Imm1	10150	3636	1199	8.46539	3.03253
Joyce	Joyce	Imm2	1086	1603	5590	0.194275	0.286762
Joyce	SFM	Imm2	17269	5552	1661	10.3967	3.34256
Joyce	1%FBS	Imm2	25767	6510	2107	12.2292	3.0897
Joyce	2%FBS	Imm2	18521	5965	2001	9.25587	2.98101
Joyce	3%FBS	Imm2	14655	5688	1677	8.73882	3.39177
Joyce	4%FBS	Imm2	10871	4643	1489	7.30087	3.1182
Joyce	5%FBS	Imm2	9371	3892	1038	9.02794	3.74952
